# Supplementary material for: Exploring the Prognostic, Mutational and Therapeutic Potential of ANXA2 in Ovarian Cancer via Multi-Omics and In Silico Approach
Source: Biology (Basel). 2026 Mar 25;15(7):523. doi: 10.3390/biology15070523 (PMC13071996; doi:10.3390/biology15070523)
Supplement: Supplementary file 1 [file biology-15-00523-s001.zip]

Archive with 1 entries (1 files):
- biology-4102163-supplementary.pdf
